# Supplementary material for: A powder-metallurgy-based strategy toward three-dimensional graphene-like network for reinforcing copper matrix composites
Source: Nat Commun. 2020 Jun 2;11:2775. doi: 10.1038/s41467-020-16490-4 (PMC7265306; doi:10.1038/s41467-020-16490-4)
Supplement: Supplementary file 8 — Dataset 1 [file 41467_2020_16490_MOESM8_ESM.xlsx]

## Sheet: Figure 4e
Figure 4e			6LGs/Cu		6LGs			Detailed data	6LGs/Cu
	Temp. (K)	Stress (MPa)	S.D. (MPa)	Stress (MPa)	S.D. (MPa)				293K										693K										893K
	293	65.0073	12.8361	66.6042	14.7183				Distance (Å)	Force (nN)	Energy (eV)								Distance (Å)	Force (nN)	Energy (eV)								Distance (Å)	Force (nN)	Energy (eV)								1093K										1293K
	693	62.5743	12.3337	66.8199	19.7901				0	-8.69377	-192331								0	-12.3994	-192333								0	1.59595	-186510								Distance (Å)	Force (nN)	Energy (eV)								Distance (Å)
	893	88.1359	39.5958	66.7605	21.6024				0.08	-8.36898	-192331								0.08	-11.8581	-192332								0.1	1.50198	-186508								0	-0.06551	-184550								0
	1093	102.057	41.933	68.2086	17.8628				0.16	-8.04413	-192332								0.16	-11.3223	-192332								0.2	1.41373	-186507								0.1	0.21457	-184550								0.1
	1293	149.465	56.9977	71.2894	26.6163				0.24	-7.71958	-192332								0.24	-10.7925	-192332								0.3	1.33119	-186506								0.2	0.48462	-184550								0.2
									0.32	-7.3957	-192332								0.32	-10.2688	-192332								0.4	1.25438	-186505								0.3	0.74462	-184550								0.3
									0.4	-7.07283	-192333								0.4	-9.75151	-192332								0.5	1.18328	-186504								0.4	0.9946	-184550								0.4
									0.48	-6.75136	-192333								0.48	-9.24095	-192332								0.6	1.1179	-186503								0.5	1.23453	-184550								0.5
									0.56	-6.43162	-192334								0.56	-8.73736	-192332								0.7	1.05824	-186503								0.6	1.46443	-184550								0.6
									0.64	-6.11399	-192334								0.64	-8.241	-192333								0.8	1.00429	-186503								0.7	1.68429	-184550								0.7
									0.72	-5.79882	-192334								0.72	-7.75214	-192333								0.9	0.95607	-186502								0.8	1.89412	-184549								0.8
									0.8	-5.48648	-192335								0.8	-7.27104	-192333								1	0.91356	-186502								0.9	2.0939	-184549								0.9
									0.88	-5.17731	-192335								0.88	-6.79797	-192334								1.1	0.87677	-186502								1	2.28366	-184549								1
									0.96	-4.87169	-192335								0.96	-6.3332	-192334								1.2	0.8457	-186503								1.1	2.46337	-184549								1.1
									1.04	-4.56998	-192335								1.04	-5.87698	-192335								1.3	0.82034	-186503								1.2	2.63305	-184548								1.2
									1.12	-4.27253	-192336								1.12	-5.4296	-192335								1.4	0.80071	-186503								1.3	2.79269	-184548								1.3
									1.2	-3.9797	-192336								1.2	-4.99131	-192336								1.5	0.78679	-186504								1.4	2.94229	-184548								1.4
									1.28	-3.69185	-192336								1.28	-4.56238	-192336								1.6	0.77859	-186504								1.5	3.08186	-184548								1.5
									1.36	-3.40935	-192336								1.36	-4.14308	-192337								1.7	0.77611	-186504								1.6	3.21139	-184547								1.6
									1.44	-3.13255	-192336								1.44	-3.73367	-192337								1.8	0.77934	-186505								1.7	3.33088	-184547								1.7
									1.52	-2.86181	-192337								1.52	-3.33443	-192338								1.9	0.7883	-186505								1.8	3.44034	-184547								1.8
									1.6	-2.61873	-192337								1.6	-2.94301	-192338								2	0.80297	-186506								1.9	3.53976	-184546								1.9
									1.68	-2.42791	-192337								1.68	-2.57333	-192338								2.1	0.82336	-186505								2	3.62914	-184546								2
									1.76	-2.17859	-192338								1.76	-2.2704	-192339								2.2	0.84947	-186505								2.1	3.70849	-184546								2.1
									1.84	-1.88949	-192338								1.84	-1.92863	-192339								2.3	0.88129	-186505								2.2	3.7778	-184545								2.2
									1.92	-1.76308	-192338								1.92	-1.60368	-192339								2.4	0.91884	-186506								2.3	3.83707	-184545								2.3
									2	-1.56641	-192338								2	-1.32447	-192340								2.5	0.9621	-186504								2.4	3.88631	-184545								2.4
									2.08	-1.3278	-192338								2.08	-1.00946	-192340								2.6	1.01108	-186504								2.5	3.92551	-184544								2.5
									2.16	-1.0687	-192338								2.16	-0.79663	-192340								2.7	1.06578	-186505								2.6	3.95467	-184544								2.6
									2.24	-0.86053	-192338								2.24	-0.46642	-192340								2.8	1.12619	-186505								2.7	3.9738	-184544								2.7
									2.32	-0.66602	-192338								2.32	-0.22684	-192340								2.9	1.19233	-186506								2.8	3.98289	-184543								2.8
									2.4	-0.46283	-192337								2.4	0.07244	-192340								3	1.26418	-186505								2.9	3.98194	-184543								2.9
									2.48	-0.26538	-192338								2.48	0.43003	-192340								3.1	1.34175	-186505								3	3.97096	-184543								3
									2.56	-0.10951	-192338								2.56	0.87691	-192340								3.2	1.42504	-186505								3.1	3.94993	-184542								3.1
									2.64	0.11277	-192337								2.64	1.29692	-192339								3.3	1.51404	-186505								3.2	3.91888	-184542								3.2
									2.72	0.34697	-192337								2.72	1.64549	-192339								3.4	3.12554	-186505								3.3	3.87778	-184542								3.3
									2.8	0.65673	-192337								2.8	2.0123	-192338								3.5	-2.66284	-186506								3.4	2.42886	-184541								3.4
									2.88	0.91853	-192336								2.88	2.34313	-192338								3.6	-4.00091	-186506								3.5	-0.10705	-184541								3.5
									2.96	1.22227	-192336								2.96	2.67133	-192338								3.7	0.87201	-186505								3.6	0.89804	-184541								3.6
									3.04	1.58283	-192336								3.04	2.99456	-192338								3.8	5.19494	-186505								3.7	5.31778	-184541								3.7
									3.12	1.83391	-192336								3.12	3.30165	-192337								3.9	8.4382	-186505								3.8	6.12896	-184541								3.8
									3.2	2.07458	-192336								3.2	3.54462	-192337								4	1.87433	-186504								3.9	5.44647	-184540								3.9
									3.28	2.30029	-192336								3.28	3.7648	-192337								4.1	7.97434	-186504								4	5.56054	-184540								4
									3.36	2.60019	-192336								3.36	3.94051	-192337								4.2	5.11276	-186504								4.1	-2.64178	-184539								4.1
									3.44	2.79429	-192336								3.44	4.12769	-192337								4.3	1.84508	-186504								4.2	-0.23135	-184539								4.2
									3.52	2.91709	-192336								3.52	4.3031	-192337								4.4	7.86583	-186504								4.3	-3.918	-184540								4.3
									3.6	3.08402	-192336								3.6	4.50072	-192336								4.5	6.38737	-186503								4.4	4.48891	-184540								4.4
									3.68	3.26015	-192336								3.68	4.58304	-192336								4.6	-0.28385	-186503								4.5	0.16993	-184540								4.5
									3.76	3.39436	-192336								3.76	4.64715	-192336								4.7	1.62455	-186503								4.6	8.24195	-184540								4.6
									3.84	3.50924	-192336								3.84	4.69144	-192335								4.8	1.5118	-186504								4.7	-2.65216	-184539								4.7
									3.92	3.56585	-192336								3.92	4.66023	-192335								4.9	2.23597	-186504								4.8	5.49005	-184540								4.8
									4	3.66758	-192336								4	4.71286	-192335								5	2.91027	-186504								4.9	-2.15349	-184539								4.9
									4.08	3.74077	-192336								4.08	4.69214	-192335								5.1	8.96173	-186504								5	4.15768	-184540								5
									4.16	3.86271	-192336								4.16	4.67128	-192335								5.2	4.09802	-186504								5.1	-0.20283	-184540								5.1
									4.24	4.00002	-192336								4.24	4.62966	-192335								5.3	5.28166	-186504								5.2	2.64851	-184540								5.2
									4.32	4.01751	-192336								4.32	4.459	-192334								5.4	5.60704	-186503								5.3	-0.7442	-184540								5.3
									4.4	3.88705	-192335								4.4	4.41199	-192334								5.5	7.9543	-186502								5.4	1.62733	-184540								5.4
									4.48	3.79935	-192335								4.48	4.24143	-192334								5.6	0.82522	-186501								5.5	0.41736	-184540								5.5
									4.56	3.72584	-192335								4.56	4.08965	-192334								5.7	6.50743	-186499								5.6	3.40982	-184540								5.6
									4.64	3.64723	-192336								4.64	3.92606	-192333								5.8	1.37288	-186498								5.7	1.60437	-184540								5.7
									4.72	3.5487	-192335								4.72	3.74094	-192333								5.9	6.60511	-186497								5.8	6.74228	-184540								5.8
									4.8	3.51479	-192335								4.8	3.48565	-192333								6	5.03979	-186497								5.9	5.69054	-184540								5.9
									4.88	3.4199	-192335								4.88	3.37868	-192333								6.1	6.35958	-186496								6	1.49616	-184540								6
									4.96	3.33976	-192335								4.96	3.21093	-192332								6.2	3.58004	-186497								6.1	0.86046	-184540								6.1
									5.04	3.33479	-192334								5.04	3.03992	-192332								6.3	9.01657	-186496								6.2	-0.3517	-184540								6.2
									5.12	3.36109	-192334								5.12	2.8842	-192332								6.4	-0.85798	-186496								6.3	-4.48979	-184540								6.3
									5.2	3.29844	-192334								5.2	2.70762	-192331								6.5	8.79034	-186497								6.4	5.85652	-184541								6.4
									5.28	3.28164	-192334								5.28	2.74036	-192331								6.6	7.74299	-186496								6.5	6.74492	-184540								6.5
									5.36	3.26977	-192333								5.36	2.70797	-192331								6.7	2.33073	-186496								6.6	1.31921	-184540								6.6
									5.44	3.30122	-192333								5.44	2.83226	-192331								6.8	3.03882	-186494								6.7	4.2444	-184540								6.7
									5.52	3.32724	-192332								5.52	2.94586	-192331								6.9	5.01098	-186494								6.8	1.54866	-184540								6.8
									5.6	3.38004	-192331								5.6	2.99707	-192331								7	8.33627	-186494								6.9	2.52435	-184540								6.9
									5.68	3.46935	-192331								5.68	3.00054	-192331								7.1	5.60265	-186493								7	6.95199	-184539								7
									5.76	3.61764	-192331								5.76	3.01048	-192331								7.2	6.98226	-186493								7.1	5.75679	-184539								7.1
									5.84	3.76187	-192331								5.84	3.09355	-192331								7.3	8.22718	-186493								7.2	0.88357	-184538								7.2
									5.92	3.86272	-192330								5.92	3.19001	-192331								7.4	1.21948	-186492								7.3	7.32504	-184538								7.3
									6	3.87318	-192330								6	3.28473	-192331								7.5	-0.82493	-186491								7.4	4.24455	-184538								7.4
									6.08	3.90062	-192330								6.08	3.32889	-192331								7.6	2.06604	-186491								7.5	-0.85564	-184538								7.5
									6.16	3.8317	-192330								6.16	3.28431	-192330								7.7	6.67224	-186490								7.6	9.39913	-184538								7.6
									6.24	3.78805	-192330								6.24	3.29957	-192330								7.8	-1.33325	-186490								7.7	8.91406	-184537								7.7
									6.32	3.78516	-192330								6.32	3.27755	-192330								7.9	4.32512	-186490								7.8	7.53752	-184536								7.8
									6.4	3.81902	-192329								6.4	3.28284	-192331								8	5.43638	-186490								7.9	4.5474	-184535								7.9
									6.48	3.65916	-192330								6.48	3.35611	-192331								8.1	2.65304	-186490								8	5.4279	-184535								8
									6.56	3.63137	-192329								6.56	3.47977	-192330								8.2	5.24832	-186489								8.1	12.5355	-184535								8.1
									6.64	3.67916	-192329								6.64	3.35466	-192330								8.3	6.33238	-186490								8.2	8.58093	-184534								8.2
									6.72	3.64427	-192329								6.72	3.29492	-192330								8.4	0.23179	-186490								8.3	5.30594	-184533								8.3
									6.8	3.50761	-192329								6.8	3.2678	-192330								8.5	0.72183	-186490								8.4	5.38344	-184532								8.4
									6.88	3.48479	-192329								6.88	3.23847	-192330								8.6	1.22723	-186490								8.5	2.33761	-184532								8.5
									6.96	3.4084	-192329								6.96	3.1924	-192330								8.7	3.73988	-186490								8.6	6.01724	-184532								8.6
									7.04	3.49317	-192329								7.04	3.28056	-192329								8.8	5.20869	-186489								8.7	6.96237	-184532								8.7
									7.12	3.52246	-192329								7.12	3.25902	-192329								8.9	3.42664	-186490								8.8	9.11704	-184531								8.8
									7.2	3.61845	-192329								7.2	3.22371	-192329								9	1.29493	-186490								8.9	5.25446	-184530								8.9
									7.28	3.51116	-192329								7.28	3.22633	-192329								9.1	1.23863	-186489								9	11.3801	-184530								9
									7.36	3.29263	-192328								7.36	3.12633	-192329								9.2	0.77199	-186488								9.1	1.98839	-184528								9.1
									7.44	3.2684	-192328								7.44	3.16471	-192329								9.3	-1.026	-186489								9.2	6.36923	-184529								9.2
									7.52	3.19723	-192328								7.52	3.02218	-192329								9.4	5.32407	-186489								9.3	4.61731	-184528								9.3
									7.6	3.19755	-192328								7.6	2.97154	-192328								9.5	3.34021	-186488								9.4	6.36338	-184527								9.4
									7.68	3.23067	-192328								7.68	2.97803	-192328								9.6	4.81414	-186489								9.5	11.7661	-184527								9.5
									7.76	3.19401	-192327								7.76	2.9307	-192328								9.7	3.64965	-186489								9.6	0.90404	-184526								9.6
									7.84	3.23037	-192327								7.84	2.92731	-192327								9.8	-0.75385	-186489								9.7	6.37318	-184526								9.7
									7.92	3.25438	-192327								7.92	3.07648	-192327								9.9	2.07263	-186489								9.8	1.2496	-184525								9.8
									8	3.33586	-192327								8	3.11221	-192327								10	3.69513	-186490								9.9	4.0499	-184526								9.9
									8.08	3.46883	-192327								8.08	3.05834	-192326								10.1	4.15081	-186490								10	9.39152	-184525								10
									8.16	3.66007	-192327								8.16	3.06734	-192326								10.2	2.62248	-186490								10.1	8.46847	-184525								10.1
									8.24	3.78963	-192327								8.24	3.16673	-192325								10.3	2.80016	-186490								10.2	5.2587	-184524								10.2
									8.32	3.93495	-192326								8.32	3.23995	-192325								10.4	6.38078	-186489								10.3	5.41766	-184523								10.3
									8.4	3.99801	-192326								8.4	3.22534	-192325								10.5	10.6204	-186489								10.4	8.65478	-184523								10.4
									8.48	4.02243	-192325								8.48	3.23832	-192325								10.6	11.5449	-186489								10.5	1.80062	-184522								10.5
									8.56	4.00909	-192325								8.56	3.27774	-192325								10.7	6.11653	-186489								10.6	-0.34205	-184522								10.6
									8.64	4.00678	-192325								8.64	3.27868	-192325								10.8	0.91998	-186489								10.7	-0.72329	-184523								10.7
									8.72	4.09286	-192325								8.72	3.35582	-192325								10.9	7.03666	-186488								10.8	0.45217	-184523								10.8
									8.8	4.15825	-192325								8.8	3.40771	-192324								11	-1.15966	-186488								10.9	6.09869	-184523								10.9
									8.88	4.14768	-192324								8.88	3.38083	-192324								11.1	0.33181	-186487								11	5.04607	-184523								11
									8.96	4.0857	-192324								8.96	3.37447	-192324								11.2	7.82956	-186486								11.1	5.9488	-184523								11.1
									9.04	4.02413	-192324								9.04	3.21914	-192324								11.3	3.68416	-186484								11.2	9.8317	-184522								11.2
									9.12	4.02561	-192324								9.12	3.14197	-192324								11.4	1.27461	-186484								11.3	7.25543	-184521								11.3
									9.2	3.8904	-192324								9.2	3.10474	-192324								11.5	3.35849	-186484								11.4	5.92847	-184521								11.4
									9.28	3.80894	-192323								9.28	3.15877	-192324								11.6	3.49713	-186483								11.5	-3.69221	-184520								11.5
									9.36	3.7434	-192323								9.36	3.04705	-192324								11.7	5.63863	-186483								11.6	3.2766	-184521								11.6
									9.44	3.76696	-192324								9.44	3.09367	-192324								11.8	7.02101	-186483								11.7	4.52518	-184521								11.7
									9.52	3.66321	-192323								9.52	3.03974	-192324								11.9	11.7098	-186481								11.8	6.4833	-184521								11.8
									9.6	3.68353	-192323								9.6	2.96673	-192323								12	6.42846	-186481								11.9	5.45027	-184521								11.9
									9.68	3.62436	-192323								9.68	2.75315	-192323								12.1	2.98529	-186480								12	6.21978	-184521								12
									9.76	3.50707	-192323								9.76	2.84472	-192323								12.2	5.87173	-186478								12.1	3.67188	-184520								12.1
									9.84	3.43597	-192323								9.84	2.74939	-192324								12.3	8.77499	-186478								12.2	10.3131	-184520								12.2
									9.92	3.4906	-192323								9.92	2.67965	-192324								12.4	3.61426	-186478								12.3	4.93449	-184519								12.3
									10	3.42801	-192323								10	2.66379	-192324								12.5	8.81593	-186478								12.4	8.23493	-184519								12.4
									10.08	3.45358	-192323								10.08	2.64368	-192324								12.6	8.4692	-186478								12.5	4.21457	-184518								12.5
									10.16	3.40778	-192323								10.16	2.52286	-192324								12.7	12.0593	-186478								12.6	7.9195	-184518								12.6
									10.24	3.38929	-192323								10.24	2.40031	-192324								12.8	3.81958	-186477								12.7	1.83557	-184517								12.7
									10.32	3.26242	-192322								10.32	2.42972	-192323								12.9	2.82897	-186477								12.8	1.51605	-184518								12.8
									10.4	3.30195	-192322								10.4	2.3947	-192323								13	6.91002	-186477								12.9	9.28389	-184518								12.9
									10.48	3.35151	-192322								10.48	2.41591	-192323								13.1	8.56338	-186477								13	2.0969	-184517								13
									10.56	3.33009	-192321								10.56	2.55502	-192323								13.2	5.36253	-186478								13.1	8.82939	-184517								13.1
									10.64	3.44009	-192321								10.64	2.57286	-192322								13.3	8.7317	-186477								13.2	8.14017	-184517								13.2
									10.72	3.44168	-192321								10.72	2.75745	-192322								13.4	2.67103	-186477								13.3	4.42998	-184516								13.3
									10.8	3.42049	-192321								10.8	2.81279	-192322								13.5	3.4202	-186476								13.4	6.97685	-184516								13.4
									10.88	3.46972	-192321								10.88	2.97025	-192322								13.6	9.10329	-186476								13.5	6.00013	-184516								13.5
									10.96	3.39483	-192321								10.96	3.05076	-192321								13.7	7.34844	-186475								13.6	7.02043	-184515								13.6
									11.04	3.45764	-192321								11.04	3.08165	-192321								13.8	9.39386	-186476								13.7	10.8387	-184515								13.7
									11.12	3.54034	-192321								11.12	3.06643	-192321								13.9	4.2267	-186475								13.8	4.47662	-184514								13.8
									11.2	3.53526	-192321								11.2	3.17132	-192321								14	3.45501	-186475								13.9	3.88816	-184514								13.9
									11.28	3.50594	-192320								11.28	3.17679	-192320								14.1	5.70224	-186474								14	8.3313	-184513								14
									11.36	3.49774	-192320								11.36	3.10122	-192320								14.2	-0.14536	-186473								14.1	16.2382	-184513								14.1
									11.44	3.42487	-192319								11.44	3.0479	-192320								14.3	6.32609	-186473								14.2	6.86132	-184511								14.2
									11.52	3.42317	-192319								11.52	3.1346	-192320								14.4	5.47236	-186473								14.3	11.4112	-184511								14.3
									11.6	3.52076	-192319								11.6	3.193	-192320								14.5	5.05821	-186473								14.4	13.1257	-184510								14.4
									11.68	3.54581	-192319								11.68	3.19598	-192320								14.6	1.27183	-186472								14.5	7.86919	-184509								14.5
									11.76	3.63989	-192319								11.76	3.09013	-192320								14.7	8.58371	-186471								14.6	4.98495	-184508								14.6
									11.84	3.57389	-192318								11.84	3.0828	-192320								14.8	1.14957	-186470								14.7	2.69326	-184508								14.7
									11.92	3.50159	-192318								11.92	3.10459	-192320								14.9	6.15602	-186470								14.8	7.80514	-184508								14.8
									12	3.47854	-192318								12	3.17025	-192320								15	4.30757	-186470								14.9	11.3916	-184508								14.9
									12.08	3.4438	-192318								12.08	3.03779	-192320								15.1	3.84078	-186470								15	2.3341	-184507								15
									12.16	3.36646	-192317								12.16	3.07213	-192320								15.2	-1.12691	-186470								15.1	3.5176	-184507								15.1
									12.24	3.36698	-192317								12.24	3.0102	-192320								15.3	9.29618	-186468								15.2	11.8347	-184507								15.2
									12.32	3.42332	-192317								12.32	3.05049	-192320								15.4	9.88581	-186467								15.3	6.13423	-184506								15.3
									12.4	3.45664	-192316								12.4	3.00093	-192320								15.5	5.18076	-186467								15.4	8.52843	-184506								15.4
									12.48	3.53115	-192316								12.48	2.958	-192319								15.6	5.7388	-186467								15.5	2.46878	-184505								15.5
									12.56	3.42712	-192316								12.56	2.89619	-192319								15.7	3.69133	-186466								15.6	7.60099	-184505								15.6
									12.64	3.42482	-192316								12.64	2.87683	-192319								15.8	9.96097	-186466								15.7	12.3185	-184505								15.7
									12.72	3.31611	-192316								12.72	2.85945	-192319								15.9	8.86375	-186466								15.8	6.43723	-184504								15.8
									12.8	3.36128	-192316								12.8	2.88447	-192319								16	7.74021	-186466								15.9	1.4302	-184504								15.9
									12.88	3.45483	-192316								12.88	2.83792	-192319								16.1	10.294	-186467								16	9.43057	-184504								16
									12.96	3.50326	-192315								12.96	2.8526	-192318								16.2	10.0907	-186468								16.1	4.23387	-184503								16.1
									13.04	3.56912	-192315								13.04	2.84748	-192318								16.3	5.51374	-186467								16.2	8.81228	-184503								16.2
									13.12	3.70603	-192315								13.12	2.86203	-192317								16.4	6.15236	-186468								16.3	6.92874	-184503								16.3
									13.2	3.77494	-192314								13.2	2.92926	-192317								16.5	4.44211	-186467								16.4	0.74757	-184502								16.4
									13.28	3.84841	-192314								13.28	3.09328	-192317								16.6	5.00323	-186466								16.5	15.0359	-184503								16.5
									13.36	3.78695	-192314								13.36	3.21187	-192317								16.7	7.01999	-186467								16.6	12.2094	-184501								16.6
									13.44	3.79718	-192314								13.44	3.20988	-192317								16.8	6.19696	-186467								16.7	9.71412	-184500								16.7
									13.52	3.80225	-192314								13.52	3.23338	-192317								16.9	0.83282	-186466								16.8	1.86058	-184500								16.8
									13.6	3.76675	-192314								13.6	3.38464	-192317								17	6.34159	-186465								16.9	-2.79855	-184500								16.9
									13.68	3.62643	-192314								13.68	3.31656	-192317								17.1	7.45914	-186464								17	10.0217	-184501								17
									13.76	3.47358	-192314								13.76	3.32311	-192316								17.2	5.65369	-186463								17.1	4.90276	-184500								17.1
									13.84	3.36852	-192314								13.84	3.34849	-192316								17.3	6.39248	-186462								17.2	3.41421	-184500								17.2
									13.92	3.28003	-192314								13.92	3.41041	-192316								17.4	2.9091	-186461								17.3	5.91473	-184500								17.3
									14	3.19799	-192313								14	3.41965	-192316								17.5	-1.59838	-186461								17.4	11.4567	-184499								17.4
									14.08	3.20413	-192313								14.08	3.41349	-192316								17.6	5.69259	-186460								17.5	6.67765	-184498								17.5
									14.16	3.26164	-192313								14.16	3.34046	-192315								17.7	13.4884	-186459								17.6	13.2579	-184498								17.6
									14.24	3.21626	-192313								14.24	3.30256	-192315								17.8	1.46559	-186458								17.7	10.4006	-184497								17.7
									14.32	3.12513	-192313								14.32	3.20146	-192315								17.9	6.74404	-186457								17.8	7.75118	-184496								17.8
									14.4	3.04834	-192313								14.4	3.20048	-192315								18	9.12932	-186457								17.9	7.62249	-184496								17.9
									14.48	2.99953	-192313								14.48	3.28259	-192315								18.1	4.86255	-186457								18	4.43758	-184495								18
									14.56	3.0303	-192313								14.56	3.39969	-192314								18.2	6.62559	-186457								18.1	4.05371	-184495								18.1
									14.64	2.97463	-192313								14.64	3.37353	-192314								18.3	5.97015	-186456								18.2	6.24844	-184495								18.2
									14.72	2.91329	-192312								14.72	3.33679	-192314								18.4	8.69265	-186455								18.3	9.46727	-184495								18.3
									14.8	2.88178	-192312								14.8	3.20468	-192314								18.5	8.90309	-186456								18.4	11.0686	-184494								18.4
									14.88	2.86571	-192312								14.88	3.3699	-192314								18.6	7.74196	-186456								18.5	14.8387	-184493								18.5
									14.96	2.87644	-192312								14.96	3.35673	-192314								18.7	5.59637	-186456								18.6	8.66077	-184492								18.6
									15.04	2.99932	-192312								15.04	3.30789	-192314								18.8	3.85029	-186455								18.7	8.60462	-184491								18.7
									15.12	3.01725	-192311								15.12	3.21662	-192314								18.9	9.26576	-186454								18.8	5.38681	-184491								18.8
									15.2	3.08271	-192311								15.2	3.28658	-192313								19	10.0259	-186454								18.9	1.73218	-184490								18.9
									15.28	3.06009	-192311								15.28	3.28366	-192313								19.1	6.23601	-186454								19	7.33381	-184490								19
									15.36	3.06094	-192311								15.36	3.4234	-192313								19.2	5.84175	-186454								19.1	-1.56854	-184490								19.1
									15.44	3.0239	-192310								15.44	3.30998	-192313								19.3	8.19501	-186453								19.2	7.0039	-184490								19.2
									15.52	3.01158	-192310								15.52	3.27632	-192313								19.4	6.23396	-186453								19.3	3.14162	-184490								19.3
									15.6	3.07262	-192310								15.6	3.36504	-192313								19.5	5.15444	-186454								19.4	0.20444	-184490								19.4
									15.68	3.11202	-192310								15.68	3.3896	-192312								19.6	3.06397	-186454								19.5	9.81766	-184490								19.5
									15.76	3.19306	-192310								15.76	3.45329	-192312								19.7	8.72424	-186453								19.6	7.89464	-184489								19.6
									15.84	3.4553	-192309								15.84	3.44587	-192312								19.8	9.40878	-186453								19.7	6.83397	-184489								19.7
									15.92	3.45075	-192310								15.92	3.43548	-192311								19.9	3.86696	-186452								19.8	0.25635	-184488								19.8
									16	3.46914	-192310								16	3.38291	-192311								20	-0.70121	-186452								19.9	9.47166	-184488								19.9
									16.08	3.43256	-192310								16.08	3.25777	-192311								20.1	8.03151	-186451								20	7.45197	-184488								20
									16.16	3.34419	-192309								16.16	3.19714	-192311								20.2	7.99729	-186452								20.1	7.18144	-184487								20.1
									16.24	3.24751	-192309								16.24	3.16952	-192311								20.3	11.0784	-186451								20.2	3.78945	-184486								20.2
									16.32	3.14173	-192309								16.32	3.08509	-192311								20.4	2.94201	-186451								20.3	6.52571	-184486								20.3
									16.4	2.97871	-192309								16.4	2.89961	-192311								20.5	7.47888	-186450								20.4	14.3601	-184486								20.4
									16.48	3.00554	-192309								16.48	2.76059	-192311								20.6	5.73602	-186449								20.5	7.11914	-184485								20.5
									16.56	3.02005	-192309								16.56	2.66905	-192310								20.7	2.7402	-186448								20.6	6.09065	-184484								20.6
									16.64	2.98109	-192308								16.64	2.60961	-192310								20.8	4.19029	-186447								20.7	11.8665	-184484								20.7
									16.72	2.89149	-192308								16.72	2.48061	-192310								20.9	0.14287	-186447								20.8	9.58748	-184482								20.8
									16.8	2.85371	-192308								16.8	2.38087	-192310								21	1.62411	-186446								20.9	3.43468	-184482								20.9
									16.88	2.80215	-192307								16.88	2.41715	-192310								21.1	4.70944	-186445								21	3.38291	-184482								21
									16.96	2.79401	-192307								16.96	2.38768	-192309								21.2	4.27847	-186445								21.1	5.6844	-184482								21.1
									17.04	2.73632	-192307								17.04	2.32395	-192309								21.3	3.88495	-186445								21.2	3.38891	-184481								21.2
									17.12	2.66684	-192307								17.12	2.2503	-192309								21.4	2.14238	-186444								21.3	5.1657	-184481								21.3
									17.2	2.60579	-192307								17.2	2.19954	-192309								21.5	8.27646	-186444								21.4	7.55712	-184481								21.4
									17.28	2.42602	-192307								17.28	2.30118	-192309								21.6	1.7411	-186445								21.5	8.11896	-184481								21.5
									17.36	2.39812	-192307								17.36	2.36148	-192309								21.7	7.40138	-186445								21.6	9.49126	-184480								21.6
									17.44	2.42125	-192307								17.44	2.47569	-192309								21.8	3.92238	-186444								21.7	5.64887	-184479								21.7
									17.52	2.49766	-192307								17.52	2.42331	-192309								21.9	5.3327	-186444								21.8	1.56708	-184479								21.8
									17.6	2.50253	-192306								17.6	2.43284	-192309								22	6.73775	-186445								21.9	6.59465	-184478								21.9
									17.68	2.5303	-192306								17.68	2.51929	-192309								22.1	5.8786	-186445								22	6.66449	-184478								22
									17.76	2.57943	-192306								17.76	2.60695	-192309								22.2	3.33495	-186444								22.1	6.73723	-184477								22.1
									17.84	2.61199	-192306								17.84	2.55872	-192309								22.3	5.18646	-186444								22.2	6.81287	-184477								22.2
									17.92	2.66334	-192306								17.92	2.66462	-192308								22.4	10.8549	-186444								22.3	6.89141	-184476								22.3
									18	2.70961	-192306								18	2.72754	-192308								22.5	5.70517	-186444								22.4	6.97285	-184476								22.4
									18.08	2.78709	-192305								18.08	2.82739	-192308								22.6	10.0026	-186444								22.5	7.05719	-184475								22.5
									18.16	2.76221	-192305								18.16	2.92454	-192309								22.7	6.90344	-186445								22.6	7.14443	-184475								22.6
									18.24	2.78486	-192305								18.24	2.99266	-192308								22.8	6.03391	-186444								22.7	7.23457	-184475								22.7
									18.32	2.72931	-192304								18.32	3.05734	-192308								22.9	5.33109	-186444								22.8	7.32761	-184474								22.8
									18.4	2.74159	-192304								18.4	3.17645	-192308								23	4.71324	-186443								22.9	7.42355	-184474								22.9
									18.48	2.676	-192304								18.48	3.14955	-192308								23.1	5.20079	-186443								23	7.52238	-184473
									18.56	2.70624	-192304								18.56	3.26439	-192308								23.2	4.99036	-186444								23.1	7.62412	-184473
									18.64	2.68766	-192305								18.64	3.32922	-192308								23.3	2.73961	-186443								23.2	7.72876	-184472
									18.72	2.5168	-192305								18.72	3.39811	-192308								23.4	5.80534	-186442								23.3	7.83629	-184472
									18.8	2.50481	-192305								18.8	3.23591	-192307								23.5	6.59818	-186442								23.4	7.94673	-184471
									18.88	2.50886	-192304								18.88	3.13651	-192307								23.6	6.56772	-186442								23.5	8.06007	-184471
									18.96	2.37915	-192304								18.96	3.04833	-192307								23.7	6.52119	-186442								23.6	8.1763	-184470
									19.04	2.33128	-192304								19.04	2.97673	-192307								23.8	6.45857	-186441								23.7	8.29544	-184470
									19.12	2.17081	-192304								19.12	2.83822	-192307								23.9	6.37988	-186440								23.8	8.41747	-184469
									19.2	2.16638	-192304								19.2	2.79158	-192307								24	6.28511	-186439								23.9	8.54241	-184469
									19.28	2.22538	-192304								19.28	2.80341	-192306								24.1	6.17426	-186438								24	8.67024	-184468
									19.36	2.22685	-192304								19.36	2.67686	-192306								24.2	6.04733	-186436								24.1	8.80098	-184468
									19.44	2.25017	-192304								19.44	2.58223	-192306								24.3	5.90433	-186435								24.2	8.93461	-184467
									19.52	2.35297	-192304								19.52	2.59785	-192305								24.4	5.74525	-186434								24.3	9.07114	-184467
									19.6	2.44877	-192303								19.6	2.57359	-192305								24.5	5.57009	-186434								24.4	9.21058	-184466
									19.68	2.42102	-192303								19.68	2.50591	-192305								24.6	5.37885	-186433								24.5	9.35291	-184466
									19.76	2.40883	-192303								19.76	2.5022	-192304								24.7	5.17154	-186431								24.6	9.49814	-184466
									19.84	2.45971	-192303								19.84	2.502	-192304								24.8	4.94815	-186431								24.7	9.64628	-184465
									19.92	2.52359	-192303								19.92	2.54575	-192304								24.9	4.70868	-186431								24.8	9.79731	-184465
									20	2.59985	-192303								20	2.58769	-192303								25	4.45313	-186431								24.9	9.95124	-184464
									20.08	2.63451	-192303								20.08	2.64863	-192303								25.1	4.18151	-186431								25	10.1081	-184464
									20.16	2.66317	-192303								20.16	2.64916	-192303								25.2	3.89381	-186430								25.1	10.2678	-184464
									20.24	2.66854	-192302								20.24	2.74226	-192303								25.3	3.59003	-186430								25.2	10.4304	-184463
									20.32	2.79325	-192302								20.32	2.8415	-192303								25.4	3.27017	-186429								25.3		-184463
									20.4	2.93038	-192302								20.4	2.87292	-192303								25.5	2.93424	-186429
									20.48	2.94949	-192302								20.48	2.90295	-192303								25.6	2.58222	-186429
									20.56	3.04154	-192302								20.56	2.89028	-192303								25.7	2.21413	-186429
									20.64	3.07697	-192302								20.64	3.06996	-192303								25.8	1.82997	-186429
									20.72	3.07645	-192302								20.72	3.20048	-192302								25.9	1.42972	-186429
									20.8	3.15883	-192302								20.8	3.1948	-192302								26	1.0134	-186429
									20.88	3.16662	-192302								20.88	3.11853	-192302								26.1	0.581	-186429
									20.96	3.18496	-192302								20.96	3.28781	-192302								26.2	0.13252	-186430
									21.04	3.30674	-192302								21.04	3.4087	-192303								26.3	-0.33203	-186431
									21.12	3.26119	-192301								21.12	3.45511	-192303								26.4	-0.81266	-186432
									21.2	3.25312	-192301								21.2	3.52218	-192303								26.5	-1.30937	-186433
									21.28	3.20893	-192301								21.28	3.56203	-192303								26.6	-1.82216	-186434
									21.36	3.07607	-192301								21.36	3.55137	-192303								26.7	-2.35103	-186436
									21.44	3.10293	-192301								21.44	3.55817	-192303								26.8	-2.89597	-186438
									21.52	3.059	-192301								21.52	3.59601	-192303								26.9	--	-186440
									21.6	3.05296	-192301								21.6	3.58624	-192303
									21.68	2.96046	-192300								21.68	3.67494	-192303
									21.76	2.9067	-192300								21.76	3.6011	-192303
									21.84	2.97258	-192300								21.84	3.50619	-192303
									21.92	2.97303	-192299								21.92	3.64382	-192303
									22	2.97996	-192299								22	3.67053	-192302
									22.08	2.94443	-192299								22.08	3.71409	-192302
									22.16	2.8755	-192299								22.16	3.64703	-192302
									22.24	2.97905	-192298								22.24	3.6821	-192301
									22.32	3.00229	-192298								22.32	3.83876	-192301
									22.4	3.00856	-192298								22.4	3.90737	-192301
									22.48	3.09007	-192298								22.48	3.99612	-192300
									22.56	3.17662	-192298								22.56	4.02439	-192300
									22.64	3.20167	-192298								22.64	3.94116	-192299
									22.72	3.21628	-192298								22.72	3.9883	-192299
									22.8	3.3489	-192298								22.8	4.07012	-192298
									22.88	3.33888	-192298								22.88	4.07431	-192298
									22.96	3.35707	-192298								22.96	4.01765	-192298
									23.04	3.32058	-192297								23.04	4.14804	-192297
									23.12	3.2559	-192297								23.12	4.19994	-192297
									23.2	3.19072	-192297								23.2	4.16716	-192297
									23.28	3.13823	-192296								23.28	4.17009	-192296
									23.36	3.21661	-192297								23.36	4.15538	-192296
									23.44	3.20058	-192296								23.44	4.22048	-192296
									23.52	3.12655	-192296								23.52	4.27946	-192295
									23.6	3.13064	-192296								23.6	4.27709	-192295
									23.68	3.00907	-192296								23.68	4.2632	-192295
									23.76	2.96376	-192296								23.76	4.20798	-192294
									23.84	2.96424	-192295								23.84	4.02619	-192295
									23.92	2.88866	-192295								23.92	3.93554	-192295
									24	2.90786	-192295								24	3.93455	-192295
									24.08	2.93814	-192295								24.08	3.79334	-192295
									24.16	2.80416	-192295								24.16	3.68313	-192295
									24.24	2.87661	-192295								24.24	3.53816	-192295
									24.32	2.84569	-192295								24.32	3.433	-192295
									24.4	2.90136	-192295								24.4	3.31684	-192295
									24.48	3.05065	-192294								24.48	3.32979	-192295
									24.56	3.01538	-192294								24.56	3.16842	-192295
									24.64	3.09803	-192294								24.64	3.05047	-192295
									24.72	3.13181	-192293								24.72	3.07573	-192295
									24.8	3.13803	-192293								24.8	2.92921	-192295
									24.88	3.22912	-192293								24.88	2.98612	-192295
									24.96	3.30911	-192293								24.96	3.03222	-192294
									25.04	3.42926	-192293								25.04	3.00122	-192294
									25.12	3.47409	-192293								25.12	2.96474	-192294
									25.2	3.46285	-192293								25.2	3.06953	-192294
									25.28	3.55513	-192293								25.28	3.1805	-192294
									25.36	3.54343	-192293								25.36	3.32403	-192294
									25.44	3.619	-192293								25.44	3.35582	-192293
									25.52	3.69816	-192293								25.52	3.30259	-192293
									25.6	3.68511	-192293								25.6	3.25724	-192292
									25.68	3.69802	-192293								25.68	3.25744	-192292
									25.76	3.7541	-192292								25.76	3.28414	-192292
									25.84	3.73908	-192292								25.84	3.29385	-192291
									25.92	3.60941	-192292								25.92	3.31834	-192291
									26	3.52994	-192291								26	3.38816	-192291
									26.08	3.44835	-192290								26.08	3.47991	-192290
									26.16	3.36242	-192291								26.16	3.46825	-192290
									26.24	3.30871	-192290								26.24	3.41946	-192290
									26.32	3.28518	-192290								26.32	3.41242	-192290
									26.4	3.30994	-192290								26.4	3.4268	-192289
									26.48	3.15387	-192290								26.48	3.45471	-192289
									26.56	3.04692	-192289								26.56	3.37668	-192289
									26.64	2.94025	-192289								26.64	3.18982	-192289
									26.72	2.90755	-192289								26.72	3.02035	-192289
									26.8	2.91637	-192289								26.8	2.88506	-192289
									26.88	2.78184	-192289								26.88	2.84101	-192289
									26.96	2.70276	-192288								26.96	2.81066	-192289
									27.04	2.6232	-192288								27.04	2.64446	-192289
									27.12	2.60546	-192288								27.12	2.60744	-192288
									27.2	2.6155	-192288								27.2	2.4633	-192288
									27.28	2.66693	-192288								27.28	2.38108	-192289
									27.36	2.66717	-192288								27.36	2.35332	-192288
									27.44	2.75916	-192287								27.44	2.29978	-192288
									27.52	2.77346	-192287								27.52	2.22621	-192288
									27.6	2.7573	-192287								27.6	2.11637	-192288
									27.68	2.81443	-192287								27.68	2.25692	-192288
									27.76	2.76514	-192287								27.76	2.27326	-192288
									27.84	2.76742	-192287								27.84	2.28413	-192288
									27.92	2.86588	-192287								27.92	2.28919	-192288
									28	2.78287	-192287								28	2.25825	-192288
									28.08	2.71598	-192287								28.08	2.25672	-192288
									28.16	2.62985	-192286								28.16	2.30691	-192288
									28.24	2.50793	-192287								28.24	2.37392	-192288
									28.32	2.45664	-192287								28.32	2.37939	-192288
									28.4	2.4451	-192287								28.4	2.4394	-192288
									28.48	2.49146	-192287								28.48	2.46094	-192288
									28.56	2.49128	-192287								28.56	2.41765	-192288
									28.64	2.51138	-192287								28.64	2.41667	-192287
									28.72	2.51952	-192287								28.72	2.38616	-192288
									28.8	2.47	-192286								28.8	2.48888	-192288
									28.88	2.39386	-192286								28.88	2.65237	-192288
									28.96	2.33213	-192286								28.96	2.6389	-192288
									29.04	2.36887	-192286								29.04	2.62629	-192288
									29.12	2.32391	-192286								29.12	2.55216	-192287
									29.2	2.32966	-192287								29.2	2.57931	-192287
									29.28	2.41292	-192286								29.28	2.57913	-192287
									29.36	2.44504	-192286								29.36	2.62076	-192287
									29.44	2.45603	-192286								29.44	2.58525	-192287
									29.52	2.44809	-192285								29.52	2.57013	-192287
									29.6	2.50041	-192286								29.6	2.59322	-192286
									29.68	2.59108	-192285								29.68	2.66001	-192286
									29.76	2.73963	-192285								29.76	2.62057	-192286
									29.84	2.82756	-192285								29.84	2.73563	-192286
									29.92	2.79048	-192285								29.92	2.80083	-192285
									30	2.85026	-192284								30	2.7397	-192285
									30.08	2.88845	-192284								30.08	2.80227	-192285
									30.16	3.02498	-192284								30.16	2.98129	-192284
									30.24	3.12593	-192284								30.24	2.84293	-192285
									30.32	3.12817	-192284								30.32	2.95268	-192284
									30.4	3.17827	-192284								30.4	2.99922	-192284
									30.48	3.2589	-192284								30.48	2.99708	-192284
									30.56	3.20057	-192284								30.56	3.05081	-192284
									30.64	3.16492	-192284								30.64	3.11959	-192284
									30.72	3.21967	-192284								30.72	3.10924	-192284
									30.8	3.09883	-192283								30.8	3.07406	-192284
									30.88	3.16533	-192283								30.88	3.12485	-192284
									30.96	3.04961	-192283								30.96	2.98901	-192283
									31.04	2.86096	-192282								31.04	3.07024	-192283
									31.12	2.84014	-192282								31.12	3.10501	-192283
									31.2	2.74319	-192282								31.2	3.09804	-192283
									31.28	2.67577	-192282								31.28	3.10735	-192283
									31.36	2.56781	-192282								31.36	3.15585	-192283
									31.44	2.53956	-192282								31.44	3.06955	-192283
									31.52	2.57572	-192282								31.52	3.02405	-192283
									31.6	2.43093	-192281								31.6	3.02307	-192283
									31.68	2.3726	-192281								31.68	3.04143	-192283
									31.76	2.2754	-192281								31.76	3.07345	-192283
									31.84	2.16451	-192281								31.84	3.06842	-192282
									31.92	2.15208	-192281								31.92	3.08711	-192282
									32	2.22876	-192280								32	2.99443	-192282
									32.08	2.25942	-192280								32.08	3.04111	-192282
									32.16	2.27437	-192280								32.16	3.13336	-192281
									32.24	2.29249	-192280								32.24	3.2305	-192281
									32.32	2.33735	-192280								32.32	3.29971	-192281
									32.4	2.47343	-192280								32.4	3.28754	-192281
									32.48	2.53947	-192280								32.48	3.31869	-192280
									32.56	2.69205	-192280								32.56	3.38292	-192280
									32.64	2.79088	-192280								32.64	3.46161	-192280
									32.72	2.86935	-192280								32.72	3.51398	-192280
									32.8	2.9353	-192280								32.8	3.46769	-192280
									32.88	3.04694	-192279								32.88	3.53574	-192279
									32.96	3.01812	-192279								32.96	3.4748	-192279
									33.04	3.01035	-192279								33.04	3.5351	-192279
									33.12	3.01866	-192279								33.12	3.54983	-192278
									33.2	3.07458	-192279								33.2	3.4932	-192278
									33.28	3.05642	-192279								33.28	3.37561	-192278
									33.36	3.02777	-192279								33.36	3.34849	-192278
									33.44	2.94129	-192279								33.44	3.20928	-192278
									33.52	2.89489	-192279								33.52	3.21048	-192277
									33.6	2.86418	-192279								33.6	3.18548	-192277
									33.68	2.85008	-192279								33.68	3.17551	-192277
									33.76	2.87412	-192278								33.76	3.04668	-192277
									33.84	2.76845	-192278								33.84	3.01037	-192276
									33.92	2.76804	-192278								33.92	2.92729	-192276
									34	2.62447	-192278								34	2.86136	-192276
									34.08	2.56166	-192278								34.08	2.87137	-192276
									34.16	2.62406	-192278								34.16	2.75848	-192276
									34.24	2.59147	-192277								34.24	2.74488	-192276
									34.32	2.66335	-192277								34.32	2.61143	-192275
									34.4	2.59991	-192277								34.4	2.47754	-192275
									34.48	2.63344	-192276								34.48	2.38727	-192275
									34.56	2.65547	-192276								34.56	2.34592	-192275
									34.64	2.59388	-192275								34.64	2.34842	-192275
									34.72	2.75959	-192276								34.72	2.2647	-192275
									34.8	2.79667	-192275								34.8	2.20172	-192275
									34.88	2.95089	-192275								34.88	2.15806	-192275
									34.96	3.14241	-192275								34.96	2.22504	-192275
									35.04	3.27955	-192274								35.04	2.21295	-192275
									35.12	3.3335	-192274								35.12	2.31223	-192275
									35.2	3.43182	-192274								35.2	2.28617	-192275
									35.28	3.45585	-192274								35.28	2.2557	-192275
									35.36	3.53505	-192274								35.36	2.21583	-192275
									35.44	3.57832	-192274								35.44	2.16481	-192275
									35.52	3.536	-192274								35.52	2.14942	-192275
									35.6	3.51411	-192274								35.6	2.12495	-192275
									35.68	3.41428	-192274								35.68	2.06629	-192275
									35.76	3.35959	-192274								35.76	2.13024	-192275
									35.84	3.34681	-192274								35.84	2.05996	-192275
									35.92	3.30984	-192274								35.92	2.06923	-192274
									36	3.09369	-192274								36	2.06316	-192274
									36.08	2.96219	-192274								36.08	2.04034	-192274
									36.16	2.82661	-192274								36.16	1.9456	-192274
									36.24	2.6308	-192274								36.24	1.9295	-192273
									36.32	2.51353	-192273								36.32	1.85822	-192273
									36.4	2.28486	-192273								36.4	1.76327	-192273
									36.48	2.128	-192273								36.48	1.86265	-192273
									36.56	2.01543	-192273								36.56	1.89277	-192273
									36.64	1.85849	-192273								36.64	1.83077	-192273
									36.72	1.69744	-192273								36.72	1.89837	-192273
									36.8	1.59313	-192272								36.8	1.86063	-192273
									36.88	1.53171	-192272								36.88	1.99607	-192273
									36.96	1.52244	-192272								36.96	2.11775	-192273
									37.04	1.48909	-192272								37.04	2.18746	-192273
									37.12	1.47914	-192272								37.12	2.24139	-192272
									37.2	1.49951	-192271								37.2	2.27375	-192272
									37.28	1.52453	-192271								37.28	2.36725	-192272
									37.36	1.58662	-192271								37.36	2.38692	-192272
									37.44	1.54057	-192270								37.44	2.55148	-192272
									37.52	1.65524	-192270								37.52	2.58281	-192272
									37.6	1.77067	-192270								37.6	2.63335	-192271
									37.68	1.89449	-192270								37.68	2.6747	-192271
									37.76	2.06908	-192270								37.76	2.73575	-192271
									37.84	2.05142	-192270								37.84	2.77805	-192271
									37.92	2.12236	-192270								37.92	2.84029	-192272
									38	2.16306	-192270								38	2.84544	-192272
									38.08	2.11977	-192271								38.08	2.85548	-192271
									38.16	2.13199	-192271								38.16	2.82548	-192272
									38.24	2.19669	-192271								38.24	2.68798	-192271
									38.32	2.13363	-192271								38.32	2.77364	-192271
									38.4	2.01503	-192271								38.4	2.72322	-192271
									38.48	2.06889	-192271								38.48	2.61152	-192271
									38.56	2.07428	-192272								38.56	2.53531	-192271
									38.64	1.93711	-192272								38.64	2.52418	-192270
									38.72	1.91737	-192272								38.72	2.45709	-192271
									38.8	1.92295	-192272								38.8	2.47609	-192271
									38.88	1.85593	-192272								38.88	2.38635	-192270
									38.96	1.8673	-192272								38.96	2.40337	-192270
									39.04	1.85521	-192271								39.04	2.29961	-192270
									39.12	1.79989	-192271								39.12	2.24428	-192269
									39.2	1.77371	-192271								39.2	2.19656	-192269
									39.28	1.78	-192270								39.28	2.22683	-192269
									39.36	1.851	-192270								39.36	2.16112	-192269
									39.44	1.88531	-192270								39.44	2.21905	-192268
									39.52	2.00145	-192269								39.52	2.25866	-192268
									39.6	2.04484	-192269								39.6	2.18932	-192268
									39.68	2.08767	-192269								39.68	2.2492	-192268
									39.76	2.24313	-192269								39.76	2.34805	-192268
									39.84	2.32014	-192268								39.84	2.42029	-192268
									39.92	2.54001	-192268								39.92	2.54582	-192268
									40	2.69551	-192268								40	2.60266	-192267
									40.08	2.77347	-192267								40.08	2.69549	-192268
									40.16	2.90652	-192267								40.16	2.84909	-192267
									40.24	3.0343	-192267								40.24	2.85906	-192267
									40.32	3.14527	-192267								40.32	2.94609	-192267
									40.4	3.09672	-192267								40.4	2.94423	-192267
									40.48	3.05187	-192267								40.48	3.00998	-192267
									40.56	3.0642	-192267								40.56	2.94221	-192267
									40.64	3.04759	-192267								40.64	2.90867	-192267
									40.72	2.93758	-192267								40.72	2.80775	-192267
									40.8	2.84007	-192267								40.8	2.78879	-192267
									40.88	2.68982	-192266								40.88	2.73419	-192267
									40.96	2.64355	-192266								40.96	2.71133	-192267
									41.04	2.59393	-192267								41.04	2.63254	-192267
									41.12	2.51658	-192266								41.12	2.55173	-192267
									41.2	2.45192	-192266								41.2	2.44784	-192267
									41.28	2.31928	-192266								41.28	2.37926	-192267
									41.36	2.14564	-192267								41.36	2.38577	-192266
									41.44	1.95803	-192266								41.44	2.12228	-192266
									41.52	1.89293	-192266								41.52	1.97612	-192266
									41.6	1.67541	-192267								41.6	1.90834	-192265
									41.68	1.60272	-192266								41.68	1.86223	-192265
									41.76	1.6222	-192266								41.76	1.85777	-192265
									41.84	1.58249	-192266								41.84	1.85827	-192265
									41.92	1.57757	-192266								41.92	1.81143	-192265
									42	1.62456	-192265								42	1.83212	-192264
									42.08	1.68401	-192265								42.08	1.84623	-192264
									42.16	1.67506	-192265								42.16	1.86473	-192264
									42.24	1.77914	-192265								42.24	1.9315	-192264
									42.32	1.84467	-192265								42.32	2.0216	-192264
									42.4	1.89777	-192264								42.4	1.98324	-192263
									42.48	1.97499	-192264								42.48	2.11045	-192263
									42.56	1.99993	-192264								42.56	2.16273	-192263
									42.64	2.04144	-192264								42.64	2.19214	-192263
									42.72	2.13483	-192264								42.72	2.27084	-192263
									42.8	2.21838	-192264								42.8	2.31008	-192263
									42.88	2.28274	-192264								42.88	2.39426	-192263
									42.96	2.36785	-192264								42.96	2.35029	-192264
									43.04	2.3585	-192264								43.04	2.35709	-192263
									43.12	2.31813	-192264								43.12	2.32106	-192263
									43.2	2.30359	-192264								43.2	2.28832	-192263
									43.28	2.30374	-192264								43.28	2.20692	-192263
									43.36	2.2538	-192264								43.36	2.13627	-192263
									43.44	2.25728	-192264								43.44	2.01984	-192263
									43.52	2.32022	-192263								43.52	1.9051	-192263
									43.6	2.34533	-192263								43.6	1.81745	-192263
									43.68	2.31831	-192263								43.68	1.65321	-192263
									43.76	2.29155	-192263								43.76	1.62878	-192263
									43.84	2.3634	-192263								43.84	1.543	-192263
									43.92	2.42648	-192263								43.92	1.59863	-192263
									44	2.36885	-192263								44	1.62734	-192263
									44.08	2.37049	-192263								44.08	1.63508	-192263
									44.16	2.47483	-192263								44.16	1.55278	-192263
									44.24	2.41553	-192263								44.24	1.63544	-192263
									44.32	2.48294	-192263								44.32	1.68991	-192262
									44.4	2.52087	-192262								44.4	1.74636	-192262
									44.48	2.51822	-192262								44.48	1.79204	-192262
									44.56	2.59057	-192262								44.56	1.97675	-192262
									44.64	2.76567	-192262								44.64	2.11965	-192262
									44.72	2.92677	-192261								44.72	2.29064	-192261
									44.8	3.02687	-192261								44.8	2.48608	-192261
									44.88	3.06164	-192261								44.88	2.65447	-192261
									44.96	3.14747	-192261								44.96	2.78734	-192261
									45.04	3.17831	-192261								45.04	2.97368	-192261
									45.12	3.28226	-192261								45.12	3.17589	-192260
									45.2	3.25321	-192261								45.2	3.19516	-192260
									45.28	3.27372	-192261								45.28	3.25093	-192260
									45.36	3.31684	-192260								45.36	3.30461	-192260
									45.44	3.25178	-192260								45.44	3.32505	-192260
									45.52	3.17103	-192260								45.52	3.38739	-192260
									45.6	3.12411	-192260								45.6	3.31307	-192260
									45.68	3.03045	-192259								45.68	3.17743	-192260
									45.76	2.92597	-192259								45.76	3.20122	-192260
									45.84	2.7647	-192259								45.84	3.15636	-192260
									45.92	2.67803	-192259								45.92	3.11992	-192260
									46	2.51193	-192259								46	2.99249	-192259
									46.08	2.41455	-192259								46.08	2.95764	-192259
									46.16	2.28432	-192258								46.16	2.85138	-192259
									46.24	2.24125	-192258								46.24	2.8449	-192259
									46.32	2.09481	-192258								46.32	2.72585	-192259
									46.4	1.93427	-192258								46.4	2.59156	-192258
									46.48	1.8374	-192257								46.48	2.45788	-192258
									46.56	1.64554	-192257								46.56	2.37311	-192258
									46.64	1.54023	-192257								46.64	2.35044	-192257
									46.72	1.47986	-192257								46.72	2.18306	-192258
									46.8	1.4208	-192257								46.8	2.11886	-192257
									46.88	1.36015	-192257								46.88	2.00198	-192257
									46.96	1.31195	-192257								46.96	2.14916	-192256
									47.04	1.21536	-192257								47.04	2.16866	-192256
									47.12	1.37166	-192257								47.12	2.21169	-192256
									47.2	1.32782	-192257								47.2	2.26775	-192256
									47.28	1.32023	-192256								47.28	2.34205	-192256
									47.36	1.3975	-192256								47.36	2.30638	-192256
									47.44	1.42229	-192256								47.44	2.35856	-192256
									47.52	1.48215	-192257								47.52	2.41122	-192256
									47.6	1.51243	-192257								47.6	2.45316	-192256
									47.68	1.62792	-192257								47.68	2.49496	-192256
									47.76	1.57957	-192257								47.76	2.4607	-192256
									47.84	1.57322	-192257								47.84	2.47172	-192256
									47.92	1.49737	-192257								47.92	2.46729	-192256
									48	1.53674	-192257								48	2.24584	-192256
									48.08	1.5504	-192257								48.08	2.12446	-192256
									48.16	1.66261	-192257								48.16	2.03307	-192256
									48.24	1.61642	-192257								48.24	1.83825	-192256
									48.32	1.6996	-192258								48.32	1.66828	-192256
									48.4	1.68249	-192258								48.4	1.53748	-192255
									48.48	1.64931	-192257								48.48	1.39441	-192255
									48.56	1.63767	-192258								48.56	1.29276	-192255
									48.64	1.67868	-192258								48.64	1.26625	-192255
									48.72	1.74191	-192258								48.72	1.22476	-192255
									48.8	1.72276	-192257								48.8	1.26834	-192255
									48.88	1.8435	-192257								48.88	1.23878	-192255
									48.96	1.87077	-192257								48.96	1.24706	-192255
									49.04	1.89471	-192257								49.04	1.36505	-192255
									49.12	1.96451	-192257								49.12	1.43671	-192255
									49.2	2.0686	-192256								49.2	1.59537	-192255
									49.28	2.11789	-192256								49.28	1.76427	-192254
									49.36	2.16584	-192256								49.36	1.85294	-192254
									49.44	2.21307	-192256								49.44	1.86231	-192254
									49.52	2.30579	-192256								49.52	1.92347	-192254
									49.6	2.45724	-192256								49.6	1.98029	-192254
									49.68	2.57376	-192255								49.68	2.14315	-192254
									49.76	2.66812	-192255								49.76	2.2463	-192254
									49.84	2.64679	-192255								49.84	2.46525	-192254
									49.92	2.76222	-192255								49.92	2.65124	-192254
									50	2.83171	-192254								50	2.89592	-192254
									50.08	2.84036	-192254								50.08	2.91175	-192254
									50.16	2.79326	-192254								50.16	2.99258	-192254
									50.24	2.76554	-192254								50.24	3.00688	-192254
									50.32	2.80772	-192253								50.32	2.96807	-192254
									50.4	2.77683	-192254								50.4	2.8914	-192254
									50.48	2.71692	-192254								50.48	2.81451	-192254
									50.56	2.59668	-192253								50.56	2.71917	-192254
									50.64	2.54464	-192253								50.64	2.65606	-192254
									50.72	2.50471	-192253								50.72	2.5409	-192254
									50.8	2.3814	-192253								50.8	2.4649	-192254
									50.88	2.26882	-192253								50.88	2.39779	-192254
									50.96	2.19684	-192253								50.96	2.2814	-192254
									51.04	2.16233	-192253								51.04	2.07554	-192253
									51.12	2.10323	-192253								51.12	2.04058	-192253
									51.2	2.13078	-192253								51.2	1.95505	-192252
									51.28	2.02117	-192253								51.28	1.82661	-192252
									51.36	2.01606	-192252								51.36	1.70095	-192251
									51.44	1.96479	-192252								51.44	1.71677	-192251
									51.52	2.07146	-192252								51.52	1.69234	-192251
									51.6	2.04191	-192252								51.6	1.71695	-192251
									51.68	2.12171	-192252								51.68	1.81238	-192251
									51.76	2.23292	-192252								51.76	1.77146	-192250
									51.84	2.31401	-192252								51.84	1.94701	-192250
									51.92	2.50378	-192252								51.92	1.98442	-192250
									52	2.59154	-192252								52	2.08471	-192250
									52.08	2.74307	-192251								52.08	2.12606	-192250
									52.16	2.86172	-192251								52.16	2.17985	-192250
									52.24	2.92696	-192251								52.24	2.26623	-192250
									52.32	2.96908	-192251								52.32	2.40498	-192250
									52.4	3.02821	-192251								52.4	2.48299	-192249
									52.48	3.06074	-192251								52.48	2.47513	-192249
									52.56	3.23584	-192251								52.56	2.62319	-192249
									52.64	3.27919	-192251								52.64	2.60171	-192249
									52.72	3.30839	-192251								52.72	2.62241	-192249
									52.8	3.26064	-192251								52.8	2.60005	-192250
									52.88	3.19858	-192251								52.88	2.62956	-192250
									52.96	3.13589	-192250								52.96	2.5572	-192250
									53.04	3.04727	-192250								53.04	2.48287	-192250
									53.12	2.8852	-192250								53.12	2.25535	-192250
									53.2	2.74468	-192250								53.2	2.16578	-192250
									53.28	2.71528	-192250								53.28	2.00145	-192250
									53.36	2.5485	-192249								53.36	1.81086	-192250
									53.44	2.55252	-192249								53.44	1.6877	-192250
									53.52	2.4422	-192249								53.52	1.76863	-192250
									53.6	2.35348	-192248								53.6	1.76358	-192250
									53.68	2.20897	-192248								53.68	1.75827	-192250
									53.76	2.08231	-192247								53.76	1.69775	-192250
									53.84	1.94238	-192247								53.84	1.69296	-192249
									53.92	1.78356	-192247								53.92	1.72849	-192249
									54	1.73113	-192247								54	1.74074	-192249
									54.08	1.68476	-192247								54.08	1.79864	-192248
									54.16	1.60367	-192246								54.16	1.83652	-192248
									54.24	1.56541	-192246								54.24	1.91246	-192247
									54.32	1.50538	-192246								54.32	1.99387	-192247
									54.4	1.48466	-192246								54.4	2.09368	-192247
									54.48	1.49294	-192246								54.48	2.24646	-192247
									54.56	1.39892	-192246								54.56	2.20077	-192246
									54.64	1.32103	-192246								54.64	2.31256	-192246
									54.72	1.33342	-192247								54.72	2.28686	-192246
									54.8	1.30162	-192247								54.8	2.2783	-192246
									54.88	1.2594	-192247								54.88	2.32875	-192246
									54.96	1.19737	-192247								54.96	2.23331	-192246
									55.04	1.22088	-192247								55.04	2.20878	-192246
									55.12	1.07984	-192248								55.12	2.22248	-192246
									55.2	1.05762	-192248								55.2	2.31685	-192246
									55.28	0.95524	-192248								55.28	2.24945	-192246
									55.36	0.97141	-192248								55.36	2.17705	-192246
									55.44	0.99275	-192248								55.44	2.00259	-192246
									55.52	0.99253	-192248								55.52	1.79735	-192246
									55.6	1.02989	-192249								55.6	1.69448	-192247
									55.68	1.01642	-192248								55.68	1.49924	-192247
									55.76	1.02487	-192248								55.76	1.44899	-192247
									55.84	0.9511	-192248								55.84	1.41884	-192247
									55.92	1.05427	-192248								55.92	1.45236	-192247
									56	1.06141	-192248								56	1.45015	-192247
									56.08	1.27527	-192248								56.08	1.33378	-192246
									56.16	1.24846	-192248								56.16	1.23208	-192246
									56.24	1.41798	-192248								56.24	1.38236	-192246
									56.32	1.56352	-192248								56.32	1.3665	-192246
									56.4	1.71972	-192248								56.4	1.48511	-192246
									56.48	1.87678	-192248								56.48	1.59782	-192247
									56.56	1.98776	-192247								56.56	1.77255	-192246
									56.64	2.10568	-192247								56.64	1.82123	-192246
									56.72	2.19671	-192247								56.72	1.99884	-192246
									56.8	2.45656	-192247								56.8	2.16822	-192246
									56.88	2.65583	-192247								56.88	2.36543	-192245
									56.96	2.85431	-192246								56.96	2.60666	-192245
									57.04	3.05404	-192246								57.04	2.76991	-192245
									57.12	3.19912	-192246								57.12	2.97939	-192245
									57.2	3.29712	-192246								57.2	3.09039	-192245
									57.28	3.47896	-192246								57.28	3.3407	-192245
									57.36	3.61167	-192245								57.36	3.37184	-192245
									57.44	3.61757	-192245								57.44	3.49219	-192245
									57.52	3.69886	-192245								57.52	3.53815	-192245
									57.6	3.62308	-192245								57.6	3.51666	-192244
									57.68	3.65894	-192244								57.68	3.54152	-192245
									57.76	3.55904	-192244								57.76	3.56619	-192244
									57.84	3.5063	-192244								57.84	3.58761	-192244
									57.92	3.53896	-192244								57.92	3.54174	-192243
									58	3.49709	-192243								58	3.48874	-192243
									58.08	3.39421	-192243								58.08	3.30933	-192243
									58.16	3.11765	-192243								58.16	3.22501	-192243
									58.24	3.06681	-192243								58.24	3.07456	-192242
									58.32	2.89639	-192243								58.32	2.81496	-192241
									58.4	2.82723	-192243								58.4	2.58073	-192241
									58.48	2.7715	-192242								58.48	2.43719	-192240
									58.56	2.67134	-192242								58.56	2.28749	-192240
									58.64	2.66963	-192242								58.64	2.27258	-192240
									58.72	2.60267	-192242								58.72	2.21644	-192240
									58.8	2.59081	-192242								58.8	2.17446	-192240
									58.88	2.62086	-192242								58.88	2.11861	-192239
									58.96	2.57181	-192241								58.96	2.08183	-192239
									59.04	2.45515	-192241								59.04	1.83936	-192239
									59.12	2.40886	-192241								59.12	1.71667	-192238
									59.2	2.36725	-192241								59.2	1.66113	-192239
									59.28	2.38343	-192241								59.28	1.71895	-192239
									59.36	2.29737	-192241								59.36	1.64111	-192239
									59.44	2.27221	-192241								59.44	1.65297	-192238
									59.52	2.30062	-192240								59.52	1.60887	-192238
									59.6	2.34131	-192240								59.6	1.6788	-192238
									59.68	2.30942	-192240								59.68	1.73819	-192238
									59.76	2.31924	-192240								59.76	1.76591	-192239
									59.84	2.38525	-192240								59.84	1.65505	-192239
									59.92	2.32889	-192240								59.92	1.65199	-192239
									60	2.31137	-192240								60	1.59544	-192239
									60.08	2.35752	-192240								60.08	1.64275	-192240
									60.16	2.42721	-192240								60.16	1.56093	-192240
									60.24	2.4314	-192240								60.24	1.54645	-192240
									60.32	2.50635	-192240								60.32	1.45141	-192240
									60.4	2.48423	-192240								60.4	1.32228	-192240
									60.48	2.45599	-192240								60.48	1.25128	-192240
									60.56	2.43336	-192239								60.56	1.30611	-192241
									60.64	2.33714	-192239								60.64	1.20512	-192241
									60.72	2.33899	-192240								60.72	1.19224	-192241
									60.8	2.35358	-192239								60.8	1.2518	-192241
									60.88	2.35365	-192239								60.88	1.18904	-192241
									60.96	2.30135	-192239								60.96	1.27357	-192241
									61.04	2.20301	-192239								61.04	1.2942	-192241
									61.12	2.09701	-192239								61.12	1.40348	-192240
									61.2	2.13826	-192238								61.2	1.52315	-192240
									61.28	2.16808	-192238								61.28	1.5415	-192239
									61.36	2.18161	-192238								61.36	1.58076	-192239
									61.44	2.26139	-192238								61.44	1.73982	-192239
									61.52	2.30157	-192238								61.52	1.93658	-192239
									61.6	2.23248	-192238								61.6	2.16752	-192239
									61.68	2.25011	-192238								61.68	2.35457	-192239
									61.76	2.24593	-192238								61.76	2.49575	-192239
									61.84	2.27843	-192237								61.84	2.71242	-192238
									61.92	2.3079	-192237								61.92	2.84436	-192238
									62	2.30126	-192237								62	2.97505	-192238
									62.08	2.33086	-192237								62.08	3.03462	-192238
									62.16	2.36258	-192237								62.16	3.22726	-192237
									62.24	2.47823	-192236								62.24	3.34359	-192237
									62.32	2.40283	-192236								62.32	3.52554	-192237
									62.4	2.41149	-192236								62.4	3.55744	-192236
									62.48	2.37142	-192235								62.48	3.64636	-192237
									62.56	2.25543	-192235								62.56	3.72618	-192236
									62.64	2.22965	-192235								62.64	3.75918	-192236
									62.72	2.12499	-192235								62.72	3.73501	-192236
									62.8	1.99301	-192235								62.8	3.53355	-192236
									62.88	1.89797	-192235								62.88	3.42564	-192236
									62.96	1.87992	-192235								62.96	3.31237	-192236
									63.04	1.7705	-192236								63.04	3.13773	-192236
									63.12	1.77467	-192236								63.12	3.11133	-192236
									63.2	1.65507	-192236								63.2	2.95442	-192236
									63.28	1.6691	-192236								63.28	2.86501	-192235
									63.36	1.63774	-192236								63.36	2.65828	-192235
									63.44	1.48644	-192235								63.44	2.56419	-192235
									63.52	1.47667	-192235								63.52	2.37358	-192235
									63.6	1.44918	-192235								63.6	2.40537	-192235
									63.68	1.58651	-192235								63.68	2.20624	-192234
									63.76	1.54718	-192236								63.76	2.17262	-192234
									63.84	1.62161	-192235								63.84	2.17296	-192234
									63.92	1.61495	-192235								63.92	2.17787	-192234
									64	1.66302	-192235								64	2.21187	-192233
									64.08	1.71338	-192235								64.08	2.14209	-192233
									64.16	1.79034	-192235								64.16	2.10878	-192232
									64.24	1.91216	-192235								64.24	2.02955	-192232
									64.32	1.86034	-192235								64.32	2.01319	-192233
									64.4	1.91314	-192235								64.4	2.07327	-192233
									64.48	2.00491	-192234								64.48	2.11929	-192233
									64.56	2.04616	-192234								64.56	2.22618	-192233
									64.64	2.08057	-192234								64.64	2.27742	-192232
									64.72	2.1955	-192234								64.72	2.29542	-192232
									64.8	2.28973	-192234								64.8	2.33177	-192233
									64.88	2.40147	-192234								64.88	2.42679	-192232
									64.96	2.61366	-192234								64.96	2.41851	-192232
									65.04	2.64054	-192234								65.04	2.49816	-192232
									65.12	2.64811	-192234								65.12	2.57948	-192233
									65.2	2.81325	-192234								65.2	2.59797	-192232
									65.28	2.86541	-192234								65.28	2.62328	-192233
									65.36	2.85669	-192233								65.36	2.72734	-192233
									65.44	2.87885	-192233								65.44	2.65171	-192233
									65.52	2.86299	-192233								65.52	2.68468	-192233
									65.6	2.84545	-192232								65.6	2.59077	-192233
									65.68	2.91151	-192232								65.68	2.51633	-192233
									65.76	2.85797	-192232								65.76	2.48003	-192233
									65.84	2.77714	-192232								65.84	2.32353	-192232
									65.92	2.77896	-192232								65.92	2.34869	-192232
									66	2.78239	-192231								66	2.3381	-192232
									66.08	2.65947	-192231								66.08	2.28534	-192232
									66.16	2.76237	-192231								66.16	2.39214	-192232
									66.24	2.67493	-192231								66.24	2.3113	-192232
									66.32	2.70906	-192231								66.32	2.22062	-192232
									66.4	2.56885	-192230								66.4	2.25872	-192232
									66.48	2.56554	-192230								66.48	2.24959	-192231
									66.56	2.6726	-192230								66.56	2.25971	-192231
									66.64	2.69533	-192230								66.64	2.26746	-192231
									66.72	2.72377	-192230								66.72	2.2969	-192231
									66.8	2.6495	-192230								66.8	2.34133	-192230
									66.88	2.71238	-192229								66.88	2.4566	-192230
									66.96	2.56024	-192229								66.96	2.289	-192229
									67.04	2.57646	-192229								67.04	2.27175	-192229
									67.12	2.5579	-192229								67.12	2.23	-192229
									67.2	2.54715	-192229								67.2	2.25054	-192229
									67.28	2.53075	-192229								67.28	2.30208	-192229
									67.36	2.42658	-192229								67.36	2.22944	-192229
									67.44	2.3854	-192228								67.44	2.21365	-192228
									67.52	2.32167	-192229								67.52	2.16763	-192228
									67.6	2.24659	-192229								67.6	2.22069	-192228
									67.68	2.1522	-192229								67.68	2.21113	-192228
									67.76	2.03666	-192229								67.76	2.23862	-192228
									67.84	1.92952	-192229								67.84	2.19402	-192228
									67.92	1.93623	-192228								67.92	2.26733	-192228
									68	1.95281	-192229								68	2.19005	-192228
									68.08	1.92665	-192229								68.08	2.15947	-192228
									68.16	1.95501	-192229								68.16	2.19997	-192229
									68.24	2.11492	-192228								68.24	2.08036	-192228
									68.32	2.09671	-192228								68.32	2.11349	-192229
									68.4	2.19493	-192228								68.4	2.08949	-192229
									68.48	2.1673	-192228								68.48	2.09035	-192229
									68.56	2.10283	-192228								68.56	2.0875	-192229
									68.64	2.07623	-192228								68.64	1.99742	-192228
									68.72	2.07476	-192228								68.72	2.04833	-192228
									68.8	2.08841	-192228								68.8	2.0046	-192228
									68.88	2.10418	-192228								68.88	2.02105	-192228
									68.96	2.27467	-192228								68.96	2.12741	-192228
									69.04	2.36827	-192228								69.04	2.23117	-192228
									69.12	2.4749	-192228								69.12	2.21454	-192228
									69.2	2.59382	-192227								69.2	2.40365	-192228
									69.28	2.69949	-192227								69.28	2.42408	-192228
									69.36	2.79251	-192227								69.36	2.53149	-192227
									69.44	2.94266	-192227								69.44	2.71131	-192227
									69.52	3.06375	-192227								69.52	2.84224	-192227
									69.6	3.19455	-192226								69.6	2.96966	-192227
									69.68	3.30823	-192226								69.68	3.1256	-192227
									69.76	3.36957	-192226								69.76	3.18575	-192226
									69.84	3.42199	-192226								69.84	3.21094	-192226
									69.92	3.4603	-192226								69.92	3.21251	-192225
									70	3.35687	-192226								70	3.05416	-192225
									70.08	3.4662	-192226								70.08	3.12438	-192225
									70.16	3.46197	-192225								70.16	3.10304	-192225
									70.24	3.35711	-192225								70.24	3.02357	-192224
									70.32	3.21661	-192225								70.32	2.89211	-192224
									70.4	3.04107	-192225								70.4	2.7558	-192224
									70.48	2.85618	-192224								70.48	2.65509	-192224
									70.56	2.66092	-192224								70.56	2.46712	-192224
									70.64	2.50928	-192223								70.64	2.285	-192224
									70.72	2.22777	-192224								70.72	2.02778	-192224
									70.8	1.98378	-192223								70.8	1.74046	-192224
									70.88	1.78592	-192223								70.88	1.35784	-192224
									70.96	1.63193	-192223								70.96	1.16371	-192224
									71.04	1.332	-192223								71.04	0.88811	-192224
									71.12	1.11619	-192223								71.12	0.63285	-192224
									71.2	0.73465	-192223								71.2	0.33026	-192224
									71.28	0.38979	-192223								71.28	-0.0414	-192223
									71.36	0.121	-192223								71.36	-0.22503	-192223
									71.44	-0.25376	-192223								71.44	-0.59579	-192223
									71.52	-0.64356	-192222								71.52	-0.77802	-192223
									71.6	-0.87686	-192222								71.6	-1.16991	-192223
									71.68	-1.10284	-192222								71.68	-1.4144	-192223
									71.76	-1.2034	-192222								71.76	-1.57535	-192223
									71.84	-1.23777	-192222								71.84	-1.72929	-192223
									71.92	-1.26011	-192222								71.92	-1.84793	-192223
									72	-1.38862	-192222								72	-1.98541	-192223
									72.08	-1.53779	-192222								72.08	-2.02647	-192223
									72.16	-1.55689	-192222								72.16	-2.1087	-192223
									72.24	-1.6826	-192222								72.24	-2.06599	-192223
									72.32	-1.67139	-192222								72.32	-2.05778	-192224
									72.4	-1.82402	-192222								72.4	-2.02073	-192224
									72.48	-1.77294	-192223								72.48	-1.7891	-192225
									72.56	-1.86175	-192223								72.56	-1.71917	-192225
									72.64	-1.7306	-192224								72.64	-1.66216	-192225
									72.72	-1.62048	-192224								72.72	-1.57682	-192225
									72.8	-1.5848	-192224								72.8	-1.53037	-192225
									72.88	-1.50077	-192224								72.88	-1.34528	-192226
									72.96	-1.50045	-192225								72.96	-1.22747	-192226
									73.04	-1.39298	-192225								73.04	-0.99463	-192226
									73.12	-1.1713	-192225								73.12	-0.71954	-192226
									73.2	-1.07103	-192226								73.2	-0.49794	-192226
									73.28	-0.92869	-192226								73.28	-0.41571	-192226
									73.36	-0.72819	-192226								73.36	-0.21544	-192226
									73.44	-0.57055	-192226								73.44	-0.0346	-192226
									73.52	-0.32212	-192226								73.52	0.09539	-192227
									73.6	-0.12684	-192226								73.6	0.25994	-192226
									73.68	-0.0188	-192227								73.68	0.36059	-192226
									73.76	0.08297	-192227								73.76	0.60298	-192226
									73.84	0.25288	-192227								73.84	0.83555	-192226
									73.92	0.35945	-192227								73.92	1.08536	-192226
									74	0.51407	-192227								74	1.32329	-192226
									74.08	0.78665	-192226								74.08	1.55098	-192226
									74.16	1.05793	-192226								74.16	1.80722	-192226
									74.24	1.27967	-192226								74.24	1.95748	-192225
									74.32	1.53599	-192225								74.32	2.25074	-192225
									74.4	1.87461	-192225								74.4	2.4032	-192224
									74.48	2.00297	-192224								74.48	2.47904	-192224
									74.56	2.26439	-192224								74.56	2.64358	-192224
									74.64	2.45068	-192224								74.64	2.72477	-192223
									74.72	2.6125	-192224								74.72	2.84718	-192223
									74.8	2.84659	-192224								74.8	2.96961	-192223
									74.88	2.98475	-192224								74.88	3.05812	-192222
									74.96	3.06329	-192223								74.96	3.04494	-192222
									75.04	3.10674	-192223								75.04	3.00364	-192222
									75.12	3.18487	-192223								75.12	2.96975	-192222
									75.2	3.19645	-192223								75.2	2.83916	-192222
									75.28	3.10227	-192223								75.28	2.76257	-192222
									75.36	3.07028	-192223								75.36	2.632	-192222
									75.44	2.87626	-192223								75.44	2.60296	-192222
									75.52	2.91859	-192223								75.52	2.57447	-192222
									75.6	2.78597	-192223								75.6	2.32033	-192222
									75.68	2.71865	-192222								75.68	2.22601	-192222
									75.76	2.53989	-192222								75.76	2.07432	-192221
									75.84	2.3167	-192222								75.84	1.93857	-192222
									75.92	2.1296	-192223								75.92	1.76257	-192222
									76	1.9216	-192222								76	1.59849	-192222
									76.08	1.83625	-192222								76.08	1.44821	-192222
									76.16	1.62129	-192222								76.16	1.16891	-192222
									76.24	1.43978	-192222								76.24	0.92157	-192222
									76.32	1.30134	-192223								76.32	0.70887	-192222
									76.4	1.07843	-192223								76.4	0.56674	-192222
									76.48	0.85905	-192222								76.48	0.37707	-192222
									76.56	0.74664	-192222								76.56	0.2152	-192222
									76.64	0.48183	-192222								76.64	0.08308	-192222
									76.72	0.29148	-192222								76.72	-0.05076	-192223
									76.8	0.20442	-192222								76.8	-0.06627	-192223
									76.88	0.12896	-192222								76.88	-0.12389	-192223
									76.96	0.07189	-192222								76.96	-0.13172	-192223
									77.04	0.09465	-192222								77.04	-0.21601	-192223
									77.12	0.11564	-192222								77.12	-0.16965	-192223
									77.2	0.02248	-192222								77.2	-0.21388	-192223
									77.28	-0.03386	-192222								77.28	-0.33006	-192223
									77.36	-0.12647	-192222								77.36	-0.28623	-192223
									77.44	-0.1167	-192222								77.44	-0.34678	-192222
									77.52	-0.16747	-192221								77.52	-0.31737	-192222
									77.6	-0.1635	-192222								77.6	-0.32901	-192222
									77.68	-0.20152	-192221								77.68	-0.32271	-192222
									77.76	-0.16349	-192221								77.76	-0.337	-192222
									77.84	-0.10836	-192221								77.84	-0.34136	-192222
									77.92	-0.05401	-192221								77.92	-0.37277	-192222
									78	-0.01335	-192221								78	-0.38094	-192222
									78.08	0.02699	-192221								78.08	-0.43659	-192222
									78.16	-0.01175	-192221								78.16	-0.39203	-192222
									78.24	-0.01915	-192221								78.24	-0.36878	-192222
									78.32	-0.01043	-192221								78.32	-0.25868	-192222
									78.4	0.02086	-192221								78.4	-0.17465	-192222
									78.48	0.05687	-192221								78.48	-0.10367	-192222
									78.56	0.09702	-192221								78.56	-0.02591	-192222
									78.64	0.14117	-192221								78.64	0.05846	-192223
									78.72	0.18916	-192221								78.72	0.14924	-192223
									78.8	0.24083	-192221								78.8	0.24623	-192223
									78.88	0.29603	-192221								78.88	0.34926	-192223
									78.96	0.35461	-192221								78.96	0.45812	-192223
									79.04	0.41641	-192221								79.04	0.57263	-192223
									79.12	0.48128	-192221								79.12	0.69259	-192223
									79.2	0.54905	-192221								79.2	0.81783	-192223
									79.28	0.61959	-192221								79.28	0.94814	-192223
									79.36	0.69273	-192221								79.36	1.08334	-192223
									79.44	0.76831	-192221								79.44	1.22324	-192223
									79.52	0.84619	-192221								79.52	1.36764	-192222
									79.6	0.92621	-192221								79.6	1.51636	-192222
									79.68	1.00822	-192221								79.68	1.6692	-192222
									79.76	1.09205	-192220								79.76	1.82598	-192221
									79.84	1.17756	-192220								79.84	1.98651	-192221
									79.92	1.26459	-192220								79.92	2.15059	-192220
									80		-192220								80		-192220
[truncated: 17 more columns]
